# Supplementary material for: Ligand-specific regulation of transforming growth factor beta superfamily factors by leucine-rich repeats and immunoglobulin-like domains proteins
Source: PLoS One. 2023 Aug 21;18(8):e0289726. doi: 10.1371/journal.pone.0289726 (PMC10441800; doi:10.1371/journal.pone.0289726)
Supplement: S1 File — (XLSX) [file pone.0289726.s015.xlsx]

## Sheet: Fig 1
		LRIG1 inducible cells								LRIG2 inducible cells								LRIG3 inducible cells
	BMP2	-Dox			+Dox					BMP2	-Dox			+Dox					BMP2	-Dox			+Dox
	60	14.8307	0.453116	4	11.4639	1.30757	4			60	8.84863	1.5564	4	9.97356	0.28229	4			60	15.0761	0.699186	4	15.4083	1.92223	4
	30	11.1121	1.35727	4	11.0511	1.6915	4			30	6.68063	1.90826	4	8.36506	1.02675	4			30	11.3348	1.02727	4	13.5869	1.43171	4
	15	6.53308	1.2685	4	10.2747	1.89093	4			15	3.179	1.1991	4	5.72213	0.914423	4			15	6.46254	1.36904	4	10.5887	1.3157	4
	7.5	2.66538	0.611095	4	8.573	1.17343	4			7.5	1.14556	0.227584	4	2.766	0.670031	4			7.5	2.78231	0.454036	4	5.65339	0.58977	4
	3.75	1.15912	0.426984	4	5.40763	0.35365	4			3.75	0.574563	0.129788	4	1.34519	0.260757	4			3.75	1.26956	0.312971	4	3.33552	0.494224	4
	1.575	0.516325	0.196744	4	2.84488	1.36723	4			1.575	0.327375	0.063938	4	0.660188	0.446713	4			1.575	0.603669	0.149439	4	2.22067	0.997602	4
	0.75	0.3741	0.059848	4	2.03975	1.01614	4			0.75	0.211563	0.117852	4	0.342563	0.459841	4			0.75	0.4561	0.160141	4	1.31516	0.380591	4
	0	0.258475	0.158475	4	0.82025	1.03503	4			0	0.1845	0.116371	4	0.415563	0.507926	4			0	0.3781	0.130872	4	0.642863	0.286451	4
	BMP4	-Dox			+Dox					BMP4	-Dox			+Dox					BMP4	-Dox			+Dox
	60	9.57025	2.05082	4	12.5001	3.10389	4			60	10.0727	2.19728	4	14.0273	1.67796	4			60	15.0761	0.699186	4	15.4083	1.92223	4
	30	5.412	3.21067	4	12.9322	2.52937	4			30	4.57313	2.12327	4	7.19781	0.957729	4			30	11.3348	1.02727	4	13.5869	1.43171	4
	15	2.70125	2.34782	4	10.676	1.60236	4			15	2.51031	1.05103	4	3.51887	1.19667	4			15	6.46254	1.36904	4	10.5887	1.3157	4
	7.5	1.27769	1.15744	4	7.55219	2.6169	4			7.5	1.66581	0.54511	4	2.3695	0.577304	4			7.5	2.78231	0.454036	4	5.65339	0.58977	4
	3.75	0.794625	0.563167	4	4.94512	2.84134	4			3.75	1.47837	0.784498	4	1.59363	0.525767	4			3.75	1.26956	0.312971	4	3.33552	0.494224	4
	1.575	0.574188	0.409805	4	2.84863	1.46932	4			1.575	0.8305	0.640961	4	1.18681	0.410403	4			1.575	0.603669	0.149439	4	2.22067	0.997602	4
	0.75	0.455313	0.374617	4	1.92294	1.1364	4			0.75	0.541438	0.458616	4	0.794438	0.604801	4			0.625	0.4561	0.160141	4	1.31516	0.380591	4
	0	0.344625	0.230768	4	0.582875	0.188289	4			0	0.526188	0.158081	4	0.53825	0.196158	4			0	0.3781	0.130872	4	0.642863	0.286451	4
	BMP6	-Dox			+Dox					BMP6	-Dox			+Dox					BMP6	-Dox			+Dox
	60	6.02787	0.967411	4	9.22325	1.32973	4			60	11.6314	2.18599	4	14.0919	0.999077	4			60	15.0761	0.699186	4	15.4083	1.92223	4
	30	5.42875	1.2094	4	8.52812	1.2623	4			30	8.00113	1.89606	4	9.558	1.95742	4			30	11.3348	1.02727	4	13.5869	1.43171	4
	15	4.68712	1.47789	4	7.88737	1.74554	4			15	6.55775	2.00305	4	7.64519	2.41259	4			15	6.46254	1.36904	4	10.5887	1.3157	4
	7.5	3.39838	1.32622	4	6.43387	1.89599	4			7.5	4.72312	1.7489	4	5.11625	1.53706	4			7.5	2.78231	0.454036	4	5.65339	0.58977	4
	3.75	2.03138	0.748366	4	4.49844	1.93064	4			3.75	3.30575	1.41516	4	3.29013	1.38427	4			3.75	1.26956	0.312971	4	3.33552	0.494224	4
	1.575	1.28219	0.546639	4	2.59794	0.892991	4			1.575	2.24031	0.976175	4	1.96694	0.855862	4			1.575	0.603669	0.149439	4	2.22067	0.997602	4
	0.625	0.657438	0.191571	4	1.67456	0.48595	4			0.625	1.08394	0.504391	4	1.27631	0.600761	4			0.625	0.4561	0.160141	4	1.31516	0.380591	4
	0	0.326188	0.190646	4	0.423125	0.096118	4			0	0.52925	0.327166	4	0.565188	0.46567	4			0	0.3781	0.130872	4	0.642863	0.286451	4
	BMP9	-Dox			+Dox					BMP9	-Dox			+Dox					BMP9	-Dox			+Dox
	60	15.5716	2.78192	4	13.9108	0.570879	4			60	14.3256	3.23801	4	13.2378	2.05055	4			60	18.3911	3.51594	4	17.1044	3.25152	4
	30	11.8193	2.74303	4	11.7058	1.81637	4			30	11.1749	1.86405	4	10.8514	1.51975	4			30	14.7235	3.30438	4	13.226	3.47278	4
	15	7.62012	2.52391	4	8.48687	2.07139	4			15	6.54625	1.45091	4	6.68625	1.21152	4			15	10.1414	2.50313	4	9.41212	2.38418	4
	7.5	4.76837	1.88142	4	5.51638	1.22146	4			7.5	3.454	0.785531	4	3.83206	0.776675	4			7.5	6.28325	1.86707	4	5.68775	1.06945	4
	3.75	2.696	1.02219	4	3.53288	0.896619	4			3.75	1.88019	0.340087	4	2.01981	0.350994	4			3.75	3.99925	1.24498	4	3.35375	0.436041	4
	1.575	1.70588	0.512782	4	2.41213	0.526277	4			1.575	1.06619	0.158392	4	1.17494	0.231609	4			1.575	2.60438	1.02401	4	2.16425	0.200124	4
	0.625	0.971625	0.319632	4	1.92263	0.745811	4			0.75	0.600063	0.105261	4	0.786438	0.245178	4			0.625	2.274	1.37365	4	1.64013	0.420668	4
	0	0.54875	0.279293	4	1.07288	0.682829	4			0	0.385125	0.160568	4	0.639688	0.214732	4			0	0.84775	0.547242	4	1.2665	0.753877	4
	GDF7	-Dox			+Dox					GDF7	-Dox			+Dox					GDF7	-Dox			+Dox
	250	13.3841	1.14996	4	7.146	1.42194	4			250	7.9885	1.37711	4	8.37913	1.79402	4			250	8.3975	1.06909	4	9.6365	0.455173	4
	125	12.3859	1.87116	4	7.1085	2.00207	4			125	5.91925	2.36201	4	6.84738	2.24592	4			125	6.6669	0.976345	4	9.7206	1.20347	4
	62.5	10.2569	1.01425	4	6.546	1.68873	4			62.5	4.84837	1.48464	4	5.49913	1.43937	4			62.5	5.18797	0.780821	4	8.59918	2.00888	4
	31.25	7.42887	1.14532	4	5.91075	0.92401	4			31.25	4.32062	0.81777	4	4.53375	1.49273	4			31.25	3.34393	1.69969	4	6.92315	2.05903	4
	15.625	4.68462	0.814869	4	4.66162	0.621438	4			15.625	3.41012	1.31913	4	3.54913	1.66398	4			15.625	2.0598	1.67088	4	4.5939	1.76123	4
	7.8125	2.00137	0.450418	4	2.77663	0.384113	4			7.8125	2.358	0.600478	4	2.29744	0.377741	4			7.8125	1.14675	1.14611	4	2.9475	1.64519	4
	3.90625	1.17637	0.293133	4	1.75537	0.416417	4			3.90625	0.774	0.185602	4	0.8935	0.369222	4			3.90625	0.467	0.324653	4	1.06838	0.814496	4
	0	0.132125	0.033762	4	0.227625	0.199129	4			0	0.484875	0.266558	4	0.665	0.434323	4			0	0.511	0.10138	4	0.523875	0.281323	4
	TGFβ1	-Dox			+Dox					TGFβ1	-Dox			+Dox					TGFβ1	-Dox			+Dox
	2.5	3.828	0.605348	4	4.18225	1.28248	4			2.5	3.1985	0.327461	4	3.6095	0.281878	4			2.5	3.79088	0.237844	4	4.0535	0.51776	4
	1.25	3.9355	0.497929	4	4.272	1.29631	4			1.25	2.78817	0.484231	4	3.2235	0.642513	4			1.25	3.87113	0.253302	4	3.90462	0.649442	4
	0.625	3.32412	0.508287	4	3.56738	1.05745	4			0.625	2.055	0.37831	4	2.81325	0.549638	4			0.625	3.90088	0.23169	4	3.59175	0.47952	4
	0.3125	2.59413	0.935458	4	2.62438	1.02698	4			0.3125	1.098	0.358138	4	1.54725	0.401325	4			0.3125	3.57525	0.607696	4	3.169	0.974897	4
	0.15625	1.79825	0.840465	4	1.71775	0.745556	4			0.15625	0.869667	0.343825	4	1.19025	0.264875	4			0.15625	2.3085	0.711045	4	2.09275	0.340129	4
	0.078125	1.22962	0.826485	4	1.266	0.70808	4			0.078125	0.574333	0.354384	4	0.9175	0.261999	4			0.078125	1.55462	0.871474	4	1.45475	0.544976	4
	0	0.4875	0.389616	4	0.627625	0.617147	4			0	0.484167	0.056205	4	0.82525	0.38948	4			0	0.718	0.456994	4	0.767625	0.482511	4

## Sheet: Fig 2
				LRIG1										LRIG2										LRIG3
			TGFβ1	Dox-				Dox+					TGFβ1	Dox-				Dox+					TGFβ1	Dox-				Dox+
			0	3.76518	2.504	1.28895	1.11963	1.44737	2.08	1.83267	1.15084		0	0.62	0.773148	1.66365	1.17333	0.584112	0.782051	0.498282	0.995261		0	0.952	1.195	1.20561	2.4908	0.956	2.306	1.1746	1.41379
			0.625	3.62931	6.37	6.59287	7.99213	5.25672	6.691	7.41703	3.49585		0.625	5.21401	6.48649	10.928	4.28477	5.90674	6.41975	11.1511	5.44248		0.625	8.44	8.313	7.29515	7.56962	6.754	5.339	12.3982	11.6092
			1.25	5.91406	7.206	5.78723	8.30097	9.79849	7.438	9.22504	8.03571		1.25	9.3299	6.54971	11.3644	4.11765	5.90674	9.40476	10.8696	5.23502		1.25	9.969	9.308	5.03483	8.67039	10.68	6.9	9.95074	14.4751
			2.5	7.88182	11.808	8.53625	7.90598	8.86538	6.557	12.1085	6.45161		2.5	8.07882	7.48428	12.4532	5.11111	6.53409	9.61039	9.76452	6.0603		2.5	14.051	9.677	9.0991	9.40331	15.393	7.756	9.81481	10.6
														6.69767	10.5612	9.63605	5.97153	9.4086	7.16049	11.2389	5.00775			14.487	8.286	8.15451	9.9548	12.528	7.277	9.56522	9.06468
			GDF11										GDF11										GDF11
			0	0.2316	0.4609	0.396825	1.28767	0.5261	0.105	0.671053	0.161572		0	0.19009	0.097701	0.117983	0.344595	0.303819	0.200476	0.267814	0.264421		0	0.19	0.0977	0.312	0.000993	0.304	0.2	0.451	0.397826
			31.25	1.8051	1.628	1.4375	3.36434	1.5115	1.4099	2.33987	3.13861		31.25	0.735385	1.16092	0.98609	0.568254	0.889655	0.85782	1.15143	1.70968		31.25	0.735	1.161	0.836	0.975	0.89	0.858	0.77	0.978
			62.5	2.8868	2.1447	2.19034	3.65368	2.5494	2.848	3.22086	3.38462		62.5	1.59568	1.64846	1.15644	0.844291	1.76087	1.85333	1.17757	0.847619		62.5	1.596	1.648	1.423	1.49961	1.761	1.853	1.219	1.21875
			125	2.2044	1.48	2.44785	3.9569	1.8447	1.4271	2.96111	3.13445		125	1.72683	1.82129	1.08778	1.13674	1.10828	1.91735	0.805017	0.62069		125	1.727	1.821	1.084	1.47246	1.108	1.917	1.838	1.68347
			250	2.1135	2.0893	2.04643	3.8008	1.8528	1.2487	3.14428	3.01345		250	1.5914	1.52256	1.15693	0.907317	1.47205	1.84426	0.690307	1.30015		250	1.591	1.523	1.209	2.43613	1.472	1.766	1.122	2.21088

## Sheet: Fig 3
		pSmad 1/5							pSmad 1/5
	LRIG3-Flag	GDF7						LRIG1-Flag	GDF7
	2458	7330.5						3546	4588
	2583	5863.5						3084	4276
	2553	5947.5						3936	4191
	1835	5565						3008	4410
	1369	5743.5						2849	4497
	814	5880						1932	5468
	61	5712						1051	6754
	0	5104.5						0	8909
	2653	6100.5						3892	4397
	2849	6105						3531	3410
	2111	6214.5						3964	3833
	1583	6750						3441	4074
	1567	5928						3204	3992
	848	6037.5						2345	4824
	545	5535						1289	5882
	0	5097						0	6572
	2244	6999						3287	3452
	2814	6091.5						3181	3779
	2174	6007.5						3325	3697
	1762	5998.5						3086	3689
	1261	5770.5						2785	3943
	637	5538						2365	4406
	297	5557.5						1120	5803
	0	5320.5						0	6473
	2323	6144						3236	3546
	2321	6073.5						3308	3772
	1654	5847						3300	3469
	1628	6147						3473	3668
	778	6025.5						2736	3808
	226	5565						2014	3961
	6	5928						824	5095
	0	5368.5						0	6016
	2040	6376.5						3581	4750
	1878	6580.5						3017	5316
	1813	6508.5						3584	4982
	1508	6381						3110	4508
	918	6100.5						2738	5068
	521	5892						1537	5119
	266	5478						965	5951
	0	5398.5						0	7728
	2540	6178.5						3786	5252
	3228	6658.5						3667	4714
	2435	6196.5						3878	5075
	2468	6112.5						3470	4227
	1958	5898						3205	4405
	1189	5655						2106	4816
	1354	5379						1104	6064
	0	5581.5						0	7263
	1980	6706.5						2990	4066
	1686	6655.5						2987	4492
	1227	6259.5						3198	3954
	1083	6418.5						2950	4212
	1243	6295.5						2642	4400
	450	5883						1684	4924
	226	5865						869	6259
	0	4956						0	6323
	2276	6594						3316	4455
	1403	6295.5						3433	4658
	1199	6193.5						3354	4188
	1163	5976						3036	4048
	1068	5937						2443	4293
	641	6114						1831	4624
	17	5994						707	6746
	0	5436						0	6484

## Sheet: Fig 4
	BMP2	WT			Lrig-null				BMP4	WT			Lrig-null				BMP6	WT			Lrig-null
	60	5.78894	0.863157	4	4.63881	0.497371	4		60	15.5683	3.22937	4	16.0409	2.74235	4		60	9.69406	1.32251	4	10.9346	0.582979	4
	30	3.83406	0.84958	4	1.68425	0.515525	4		30	14.5265	4.00763	4	15.9071	2.60248	4		30	9.43337	1.15818	4	11.0628	0.677186	4
	15	1.99294	0.432412	4	0.557813	0.258948	4		15	10.6046	2.6944	4	13.9175	2.46542	4		15	6.99294	0.622644	4	9.739	1.06981	4
	7.5	0.912438	0.162886	4	0.381063	0.06834	4		7.5	6.99062	1.76536	4	10.8171	1.87261	4		7.5	4.78725	0.961961	4	8.29681	0.836909	4
	3.75	0.67075	0.07476	4	0.283813	0.111607	4		3.75	4.13781	1.45551	4	6.9255	0.823821	4		3.75	3.09406	1.12373	4	6.78325	0.804635	4
	1.575	0.519875	0.351545	4	0.181563	0.045906	4		1.575	1.95859	0.23379	4	4.0705	1.11483	4		1.575	1.66469	0.576265	4	5.34131	1.01745	4
	0.75	0.29725	0.222454	4	0.089313	0.147823	4		0.75	1.35047	0.337055	4	2.59662	0.713726	4		0.75	0.869	0.32672	4	3.59306	1.43005	4
	0	0.372875	0.19029	4	0.0945	0.147204	4		0	0.14075	0.054165	4	0.328125	0.215014	4		0	0.1315	0.079903	4	0.61275	0.716528	4
	BMP9	WT			Lrig-null				GDF7	WT			Lrig-null				TGFβ1	WT			Lrig-null
	60	14.9909	3.68604	4	12.0414	2.60582	4		250	6.51938	0.61867	4	3.48028	0.414655	4		2.5	2.84958	0.226245	4	2.98375	0.135188	4
	30	13.6985	3.4405	4	9.9835	2.1367	4		125	5.32003	0.591974	4	3.11203	0.427953	4		1.25	2.57242	0.278122	4	2.07785	0.156678	4
	15	11.0708	3.41655	4	7.48906	2.44064	4		62.5	4.12553	0.659578	4	2.71391	0.633519	4		0.625	1.69142	0.313145	4	1.40278	0.050572	4
	7.5	8.25625	2.88113	4	5.1615	1.8318	4		31.25	3.5295	0.761274	4	2.56991	0.516929	4		0.3125	1.1346	0.105929	4	0.894175	0.103428	4
	3.75	4.93513	2.15881	4	2.78825	0.988814	4		15.625	2.43156	0.287306	4	2.13628	0.371184	4		0.15625	0.68935	0.076388	4	0.4528	0.117656	4
	1.575	2.98644	1.45213	4	1.85694	0.709031	4		7.8125	1.41081	0.553971	4	1.86653	0.392347	4		0.078125	0.4587	0.084743	4	0.136425	0.073924	4
	0.75	1.61044	1.03212	4	1.35813	0.958289	4		3.90625	1.12294	0.229368	4	1.56434	0.331234	4		0	0.1115	0.015561	4	0.110225	0.031564	4
	0	0.537375	1.11345	4	0.17775	0.280851	4		0	0.408031	0.113825	4	0.260813	0.083411	4

## Sheet: Fig 5
		LRIG1 inducible cells										LRIG3 inducible cells											LRIG2 inducible cells
	BMP2	Dox-				Dox+					BMP2	Dox-				Dox+						BMP2	Dox-				Dox+
	0	0.382017	0.226832	0.401318	0.360935	0.36141	0.714984	0.641885	0.412729		0	0.14399	0.138886	0.114476	0.120138	0.119785	0.12246	0.113738	0.137848			0	0.413146	0.263641	0.266388	0.337466	0.379351	0.324237	0.243497	0.322943
	0.9375	0.476883	0.449386	0.554123	0.497537	0.774922	1.09973	1.18645	0.748238		0.9375	0.224203	0.188118	0.218643	0.200701	1.03888	0.713416	1.08986	1.36968			0.9375	0.688933	0.278121	0.333684	0.394482	0.494787	0.477399	0.284354	0.528139
	1.875	0.514195	0.521691	0.592154	0.388939	1.08794	1.33829	1.4412	1.32096		1.875	0.371457	0.293502	0.390044	0.313302	1.23792	2.49066	1.94588	2.7367			1.875	0.571222	0.39867	0.371956	0.29677	0.495608	0.328708	0.339274	0.525442
	3.75	0.631409	0.408768	0.741492	0.59525	1.749	2.97445	2.07403	2.9485		3.75	0.763123	0.570266	0.829979	0.643994	2.79082	4.25474	3.52678	3.66493			3.75	0.517101	0.34463	0.256028	0.28165	0.747266	0.410938	0.414771	0.613036
	7.5	0.719155	0.784034	1.08963	0.707639	1.82013	4.12035	3.06691	3.3342		7.5	1.65275	1.59266	1.74806	2.1621	4.27236	4.2476	5.15795	4.8359			7.5	0.514208	0.415966	0.222911	0.32049	0.383308	0.936293	0.519383	0.849462
	15	1.73199	1.20758	2.13234	2.02311	3.24287	4.08318	4.22231	4.52858		15	2.98209	3.07034	3.45012	2.44066	5.25043	6.06943	5.42293	6.85719			15	0.953589	0.563263	0.427111	0.520148	1.76253	2.23089	1.72622	2.92492
	30	2.16958	2.90872	2.98674	2.70122	3.53185	5.17934	4.00798	7.21212		30	5.53429	4.2001	4.74832	4.6867	5.64508	6.50649	5.07048	5.94512			30	1.62662	1.11496	1.19254	0.911651	5.76369	5.08983	6.21855	6.2627
	60	3.55828	4.51596	4.40161	3.18494	4.32535	6.97215	4.33002	6.00567		60	7.36347	6.08824	7.7114	7.87343	7.22924	7.28345	7.02684	4.89544			60	5.61416	3.97755	3.44563	2.56419	7.27152	9.55988	7.76317	9.92845
	BMP4	Dox-				Dox+					BMP4	Dox-				Dox+
	0	0.176184	0.233652	0.235293	0.237915	0.128281	0.334438	0.388356	0.38649		0	0.135597	0.801474	0.099244	0.413342	0.79485	1.08651	0.080028	0.232792
	0.9375	0.153795	0.233967	0.325107	0.395792	0.258048	0.710752	0.46453	0.712796		0.9375	0.231909	0.790832	0.692024	0.02516	0.50087	1.95055	0.226311	0.599594
	1.875	0.144857	0.245974	0.291148	0.38596	0.711801	1.281	1.35648	1.51416		1.875	0.284769	1.57107	0.378818	0.421783	0.433037	1.2949	0.574659	1.19839
	3.75	0.238427	0.347999	0.3217	0.434682	2.494	2.42562	4.72523	5.05613		3.75	0.079394	1.18758	0.581827	0.359727	0.961726	2.34603	1.7309	1.15627
	7.5	0.305388	0.405359	0.412123	0.53961	2.72921	3.96796	8.20936	6.67409		7.5	0.824259	1.08079	0.649973	0.17035	2.26431	3.44599	2.3193	3.2331
	15	0.414753	0.87495	1.33775	1.68427	3.23719	4.98226	8.72478	8.64841		15	1.22825	0.639415	1.69194	0.6217	3.60584	2.51792	5.16308	6.02571
	30	1.08905	1.96172	2.42683	2.50927	3.61453	7.07569	6.65773	7.39621		30	2.86223	0.886171	3.09523	3.36718	3.83578	4.5907	7.87782	8.48357
	60	3.51125	3.72118	8.09847	8.71672	7.31152	7.14335	8.90658	8.36732		60	5.77193	1.9388	10.0677	8.72855	11.6744	8.87943	5.7981	10.5951
	BMP6	Dox-				Dox+					BMP6	Dox-				Dox+
	0	1.04264	0.333734	0.415228	0.47759	0.779373	0.857962	0.562733	0.467428		0	0.484206	1.01275	1.04363	0.507726	1.0168	1.49662	0.967632	0.717902
	0.9375	1.25464	1.92339	2.029	2.04894	3.43992	2.63168	5.92687	3.88532		0.9375	1.6624	1.2033	1.49539	0.982394	4.1753	3.03952	2.40125	2.88748
	1.875	3.09311	3.32059	4.13145	3.80262	3.28385	6.71607	7.6087	8.05558		1.875	2.56971	1.94444	2.0396	2.48737	3.97426	5.58047	6.53085	5.63484
	3.75	8.46555	10.491	6.90919	7.51281	8.67787	13.1035	11.2086	8.98173		3.75	3.51341	2.82337	5.60743	5.78547	7.7628	7.65962	11.638	12.732
	7.5	12.5863	12.6746	9.73908	9.17045	11.3025	19.5854	15.8893	10.0062		7.5	5.92448	6.13912	10.1951	8.39998	9.42601	12.1019	14.4398	18.1812
	15	12.1203	15.4811	14.1946	11.8999	14.8539	19.6386	15.536	13.3315		15	10.0014	12.0335	17.9115	14.1889	10.3935	14.2202	12.965	14.5172
	30	10.8276	13.5165	8.46774	11.6855	24.7456	18.3034	15.1011	12.4014		30	10.58	9.16261	17.9068	18.4275	9.47314	15.439	13.6021	16.3973
	60	13.5223	14.4003	11.2871	11.4223	23.2619	23.3867	16.1602	15.2631		60	6.38434	9.5778	14.3484	19.2465	4.95065	22.1199	13.853	16.5788
	GDF7	Dox-				Dox+					GDF7	Dox-				Dox+
	0	0.94681	0.748741	0.461385	0.583165	0.782208	1.45611	0.415919	0.534643		0	0.199522	1.01331	0.690097	0.443688	1.02252	0.81208	0.766838	0.703571
	3.90625	0.893333	0.633704	0.549577	0.338775	1.00199	1.5995	0.243606	0.587003		3.90625	0.193865	0.880738	0.36775	0.391423	0.822034	1.14284	0.640192	0.824507
	7.8125	0.802018	0.890613	0.466055	0.640278	1.11462	1.87258	0.289137	0.711567		7.8125	0.235318	0.766654	0.376309	0.437285	0.947292	1.34501	0.746406	0.673977
	15.625	1.28559	1.13946	0.61436	0.654032	1.26519	2.05985	0.571164	0.666664		15.625	0.354627	1.06975	0.571016	0.457951	0.911651	1.9407	0.954247	1.02222
	31.25	1.12639	1.51256	0.490694	0.963925	1.12595	1.70149	0.451524	0.802886		31.25	0.33458	0.881034	0.516707	0.420997	0.861816	0.969035	1.00111	1.07216
	62.5	1.94785	2.15551	1.56361	1.79909	1.74914	2.7003	1.15658	1.28519		62.5	0.527338	0.995702	0.606474	0.391381	1.20947	1.49331	1.05109	0.986974
	125	3.74937	3.95008	3.54797	2.94274	2.78673	3.32907	2.64393	2.58355		125	0.84667	1.41391	1.48283	1.40432	2.27623	2.34845	1.59834	2.47214
	250	8.70329	7.17395	6.74242	8.18295	6.03298	5.51662	5.72305	5.61928		250	1.79355	3.10942	2.33559	1.61752	3.46199	5.14373	3.77635	3.86296

## Sheet: Supp fig 1
		pSMAD 1/5								pSmad3
	Con	1	1	1	1				Con	1	1	1	1
	BMP2	12.7742	9.50371	10.6456	12.8881				BMP2	0.992092	1.13323	0.990869	1.04825
	BMP4	2.80233	4.66379	2.39787	5.74791				BMP4	1.13461	0.483333	0.468854	1.17259
	BMP6	16.6335	17.8568	13.9249	18.8484				BMP6	1.29291	1.08539	0.813725	0.900993
	BMP9	10.2906	14.2286	11.5276	16.6629				BMP9	0.940237	0.503497	0.426802	0.757279
	BMP3	1.3408	2.00843	0.507604	1.22699				BMP3	0.76998	0.891285	0.99267	0.580964
	ACTIVIN	1.51326	1.11114	1.21266	1.54006				ACTIVIN	1.16323	0.605769	0.731571	0.660914
	GDF3	1.10141	1.55212	1.50462	0.921782				GDF3	0.567391	0.922662	0.85041	0.277528
	GDF7	7.6187	14.4733	9.70622	17.1479				GDF7	0.764803	1.01574	1.346	0.403314
	GDF11	1.06343	1.3075	1.22131	1.34172				GDF11	1.77812	1.25933	1.1404	1.43269
	GDF15	1.14498	1.4699	1.01697	1.07434				GDF15	1.36238	0.970109	0.978214	1.37465
	TGFB1	1.74477	2.75515	2.31743	4.011				TGFB1	3.41016	3.04183	3.47341	4.11426
